# Supplementary material for: Antimicrobial susceptibility of commensal Neisseria in a general population and men who have sex with men in Belgium
Source: Sci Rep. 2022 Jan 7;12:9. doi: 10.1038/s41598-021-03995-1 (PMC8741786; doi:10.1038/s41598-021-03995-1)
Supplement: Supplementary file 1 — Supplementary Information. [file 41598_2021_3995_MOESM1_ESM.xlsx]

## Sheet: sheet1
Antimicrobial susceptibility of commensal Neisseria in a general population and men who have sex with men in Belgium
Jolein Gyonne Elise Laumen, Christophe Van Dijck, Said Abdellati, Irith De Baetselier, Gabriela Serrano, Sheeba Shanthini Manohoran-Basil, Emmanuel Bottieau, Delphine Martiny, Chris Kenyon
population	participant number	age category	sex	sample number	body site	isolate number	species identified by MALDITOF	azithromycin MIC	ceftriaxone MIC	ciprofloxacin MIC	did participant use any antibiotic in the previous 6 months	did participant use any betalactam in the previous 6 months	did participant use any macrolide in the previous 6 months	did participant use any fluoroquinolone in the previous 6 months	did participant use any other antibiotic in the previous 6 months	did participant use any mouthwash in the previous Yes month
MSM	33	40-49	M	19040471	oropharynx	1	Neisseria meningitidis	0.38	<0.016	3.0000000000000001E-3	No	No	No	No	No	No
MSM	34	20-29	M	19040855	oropharynx	1	Neisseria meningitidis	0.25	<0.016	4.0000000000000001E-3	No	No	No	No	No	Yes
MSM	35	20-29	M	19040874	oropharynx	1	Neisseria subflava/flavescens/perflava	6	4.7E-2	8.0000000000000002E-3	No	No	No	No	No	No
MSM	35	20-29	M	19040874	oropharynx	2	Neisseria meningitidis	2	1.6E-2	4.0000000000000001E-3	No	No	No	No	No	No
MSM	36	30-39	M	19040900	oropharynx	1	Neisseria subflava/flavescens/perflava	>256	9.4E-2	0.38	No	No	No	No	No	Yes
MSM	36	30-39	M	19040900	oropharynx	2	Neisseria meningitidis	0.75	2.3E-2	4.0000000000000001E-3	No	No	No	No	No	Yes
MSM	38	40-49	M	19041324	oropharynx	2	Neisseria subflava/flavescens/perflava	4	3.2000000000000001E-2	8.0000000000000002E-3	No	No	No	No	No	No
MSM	2	50-59	M	19041762	oropharynx	1	Neisseria subflava/flavescens/perflava	>256	1.6E-2	1.5	Yes	Yes	Yes	No	No	Yes
MSM	2	50-59	M	19041762	oropharynx	1.1	Neisseria subflava/flavescens/perflava	>256	2.3E-2	3	Yes	Yes	Yes	No	No	Yes
MSM	2	50-59	M	19041762	oropharynx	2	Neisseria mucosa/macacae	3	3.2000000000000001E-2	1.6E-2	Yes	Yes	Yes	No	No	Yes
MSM	3	40-49	M	19041780	oropharynx	1	Neisseria subflava/flavescens/perflava	>256	6.4000000000000001E-2	0.25	Yes	No	Yes	No	No	No
MSM	4	30-39	M	19042150	oropharynx	1	Neisseria subflava/flavescens/perflava	64	0.5	0.25	Yes	Yes	No	No	No	No
MSM	4	30-39	M	19042150	oropharynx	2	Neisseria meningitidis	1.5	<0.016	2E-3	Yes	Yes	No	No	No	No
MSM	4	30-39	M	19042150	oropharynx	3	Neisseria subflava/flavescens/perflava	>256	4.7E-2	3.2000000000000001E-2	Yes	Yes	No	No	No	No
MSM	5	30-39	M	19042756	oropharynx	1	Neisseria subflava/flavescens/perflava	>256	2.3E-2	1	Yes	Yes	Yes	No	No	Yes
MSM	5	30-39	M	19042756	oropharynx	2	Neisseria subflava/flavescens/perflava	>256	2.3E-2	0.75	Yes	Yes	Yes	No	No	Yes
MSM	5	30-39	M	19042756	oropharynx	3	Neisseria meningitidis	0.38	<0.016	8.0000000000000002E-3	Yes	Yes	Yes	No	No	Yes
MSM	6	20-29	M	19043201	oropharynx	1	Neisseria meningitidis	0.75	<0.016	3.0000000000000001E-3	No	No	No	No	No	No
MSM	6	20-29	M	19043201	oropharynx	1.1	Neisseria subflava/flavescens/perflava	96	4.7E-2	0.25	No	No	No	No	No	No
MSM	6	20-29	M	19043201	oropharynx	2	Neisseria meningitidis	0.38	<0.016	3.0000000000000001E-3	No	No	No	No	No	No
MSM	6	20-29	M	19043201	oropharynx	2.1	Neisseria subflava/flavescens/perflava	>256	1	0.38	No	No	No	No	No	No
MSM	6	20-29	M	19043201	oropharynx	3	Neisseria subflava/flavescens/perflava	96	6.4000000000000001E-2	0.25	No	No	No	No	No	No
MSM	39	30-39	M	19043274	oropharynx	1	Neisseria meningitidis	0.5	<0.016	4.0000000000000001E-3	Yes	Yes	Yes	No	No	No
MSM	39	30-39	M	19043274	oropharynx	2	Neisseria meningitidis	0.38	1.6E-2	4.0000000000000001E-3	Yes	Yes	Yes	No	No	No
MSM	39	30-39	M	19043274	oropharynx	3	Neisseria subflava/flavescens/perflava	128	6.4000000000000001E-2	0.25	Yes	Yes	Yes	No	No	No
MSM	40	40-49	M	19050474	oropharynx	1	Neisseria subflava/flavescens/perflava	8	4.7E-2	0.25	No	No	No	No	No	No
MSM	9	30-39	M	19050514	oropharynx	1	Neisseria subflava/flavescens/perflava	>256	4.7E-2	0.5	Yes	No	No	No	Yes	No
MSM	41	20-29	M	19050949	oropharynx	1	Neisseria subflava/flavescens/perflava	3	3.2000000000000001E-2	1.6E-2	No	No	No	No	No	Yes
MSM	41	20-29	M	19050949	oropharynx	2	Neisseria subflava/flavescens/perflava	4	2.3E-2	0.38	No	No	No	No	No	Yes
MSM	41	20-29	M	19050949	oropharynx	2.1	Neisseria subflava/flavescens/perflava	4	1.6E-2	0.38	No	No	No	No	No	Yes
MSM	42	40-49	M	19051853	oropharynx	1	Neisseria meningitidis	0.38	<0.016	4.0000000000000001E-3	No	No	No	No	No	Yes
MSM	12	50-59	M	19051904	oropharynx	1	Neisseria mucosa/macacae	2	4.7E-2	0.25	Yes	Yes	Yes	No	Yes	Yes
MSM	12	50-59	M	19051904	oropharynx	2	Neisseria subflava/flavescens/perflava	2	6.4000000000000001E-2	0.38	Yes	Yes	Yes	No	Yes	Yes
MSM	12	50-59	M	19051904	oropharynx	3	Neisseria subflava/flavescens/perflava	1.5	6.4000000000000001E-2	0.38	Yes	Yes	Yes	No	Yes	Yes
MSM	13	20-29	M	19052394	oropharynx	1	Neisseria subflava/flavescens/perflava	2	3.2000000000000001E-2	0.19	Yes	Yes	No	No	No	No
MSM	13	20-29	M	19052394	oropharynx	1.1	Neisseria subflava/flavescens/perflava	1.5	2.3E-2	0.19	Yes	Yes	No	No	No	No
MSM	13	20-29	M	19052394	oropharynx	2	Neisseria mucosa/macacae	4	3.2000000000000001E-2	1.2E-2	Yes	Yes	No	No	No	No
MSM	13	20-29	M	19052394	oropharynx	3	Neisseria meningitidis	0.5	<0.016	2E-3	Yes	Yes	No	No	No	No
MSM	14	30-39	M	19052434	oropharynx	1	Neisseria meningitidis	0.75	<0.016	6.0000000000000001E-3	Yes	No	Yes	No	Yes	Yes
MSM	18	40-49	M	19060069	oropharynx	1	Neisseria meningitidis	1	6.4000000000000001E-2	6.0000000000000001E-3	Yes	Yes	No	No	No	Yes
MSM	18	40-49	M	19060069	oropharynx	2	Neisseria meningitidis	1	6.4000000000000001E-2	4.0000000000000001E-3	Yes	Yes	No	No	No	Yes
MSM	19	40-49	M	19060089	oropharynx	1	Neisseria subflava/flavescens/perflava	8	4.7E-2	0.38	Yes	Yes	Yes	No	No	Yes
MSM	19	40-49	M	19060089	oropharynx	2	Neisseria meningitidis	4	<0.016	2E-3	Yes	Yes	Yes	No	No	Yes
MSM	22	20-29	M	19061666	oropharynx	1	Neisseria meningitidis	3	1	6.4000000000000001E-2	Yes	Yes	Yes	No	No	No
MSM	25	60-69	M	19062968	oropharynx	1	Neisseria mucosa/macacae	16	6.4000000000000001E-2	6	Yes	No	No	Yes	No	Yes
MSM	26	20-29	M	19062990	oropharynx	1	Neisseria meningitidis	0.5	<0.016	4.0000000000000001E-3	Yes	Yes	Yes	No	No	Yes
MSM	27	30-39	M	19062994	oropharynx	1	Neisseria subflava/flavescens/perflava	2	4.7E-2	1.6E-2	Yes	Yes	Yes	Yes	No	Yes
MSM	27	30-39	M	19062994	oropharynx	1.1	Neisseria subflava/flavescens/perflava	4	0.125	8.0000000000000002E-3	Yes	Yes	Yes	Yes	No	Yes
MSM	48	30-39	M	19063007	oropharynx	1	Neisseria subflava/flavescens/perflava	24	0.19	0.75	No	No	No	No	No	No
MSM	48	30-39	M	19063007	oropharynx	1.1	Neisseria subflava/flavescens/perflava	24	0.125	0.5	No	No	No	No	No	No
MSM	28	30-39	M	19070015	oropharynx	1	Neisseria subflava/flavescens/perflava	3	9.4E-2	0.125	Yes	Yes	No	No	No	Yes
MSM	28	30-39	M	19070015	oropharynx	1.1	Neisseria subflava/flavescens/perflava	4	6.4000000000000001E-2	0.125	Yes	Yes	No	No	No	Yes
MSM	49	30-39	M	19070019	oropharynx	1	Neisseria subflava/flavescens/perflava	2	4.7E-2	1.6E-2	No	No	No	No	No	No
MSM	49	30-39	M	19070019	oropharynx	2	Neisseria meningitidis	0.38	4.7E-2	3.0000000000000001E-3	No	No	No	No	No	No
MSM	49	30-39	M	19070019	oropharynx	3	Neisseria subflava/flavescens/perflava	2	6.4000000000000001E-2	2.3E-2	No	No	No	No	No	No
MSM	49	30-39	M	19070019	oropharynx	4	Neisseria meningitidis	0.38	6.4000000000000001E-2	3.0000000000000001E-3	No	No	No	No	No	No
MSM	50	30-39	M	19070047	oropharynx	1	Neisseria meningitidis	0.5	<0.016	6.0000000000000001E-3	No	No	No	No	No	No
MSM	30	30-39	M	19070471	oropharynx	1	Neisseria subflava/flavescens/perflava	>256	6.4000000000000001E-2	1	Yes	Yes	Yes	No	No	Yes
MSM	51	30-39	M	19070909	oropharynx	1	Neisseria subflava/flavescens/perflava	48	2.3E-2	0.125	No	No	No	No	No	Yes
MSM	51	30-39	M	19070909	oropharynx	2	Neisseria subflava/flavescens/perflava	NA	NA	NA	No	No	No	No	No	Yes
MSM	32	50-59	M	19072168	oropharynx	1	Neisseria subflava/flavescens/perflava	>256	3.2000000000000001E-2	0.5	Yes	Yes	Yes	No	No	No
MSM	52	30-39	M	19081774	oropharynx	1	Neisseria subflava/flavescens/perflava	>256	0.75	0.38	No	No	No	No	No	No
MSM	52	30-39	M	19081774	oropharynx	2	Neisseria mucosa/macacae	24	9.4E-2	1.6E-2	No	No	No	No	No	No
MSM	53	70-79	M	19082621	oropharynx	1	Neisseria subflava/flavescens/perflava	4	0.5	3.2000000000000001E-2	No	No	No	No	No	No
MSM	53	70-79	M	19082621	oropharynx	2	Neisseria meningitidis	0.5	<0.016	4.0000000000000001E-3	No	No	No	No	No	No
MSM	53	70-79	M	19082621	oropharynx	4	Neisseria subflava/flavescens/perflava	4	0.19	2.3E-2	No	No	No	No	No	No
MSM	54	50-59	M	19091461	oropharynx	1	Neisseria meningitidis	6	<0.016	8.0000000000000002E-3	No	No	No	No	No	No
MSM	54	50-59	M	19091461	oropharynx	2	Neisseria meningitidis	4	<0.016	8.0000000000000002E-3	No	No	No	No	No	No
MSM	55	60-69	M	19091480	oropharynx	1	Neisseria subflava/flavescens/perflava	>256	0.5	0.5	No	No	No	No	No	Yes
MSM	56	30-39	M	19091973	oropharynx	1	Neisseria meningitidis	0.5	<0.016	3.0000000000000001E-3	No	No	No	No	No	Yes
MSM	56	30-39	M	19091973	oropharynx	2	Neisseria subflava/flavescens/perflava	4	9.4E-2	0.38	No	No	No	No	No	Yes
MSM	57	50-59	M	19092429	oropharynx	1	Neisseria subflava/flavescens/perflava	2	3.2000000000000001E-2	8.0000000000000002E-3	No	No	No	No	No	No
MSM	57	50-59	M	19092429	oropharynx	1.1	Neisseria subflava/flavescens/perflava	0.125	2.3E-2	3.2000000000000001E-2	No	No	No	No	No	No
MSM	57	50-59	M	19092429	oropharynx	2	Neisseria subflava/flavescens/perflava	4	4.7E-2	0.5	No	No	No	No	No	No
MSM	57	50-59	M	19092429	oropharynx	3	Neisseria meningitidis	0.38	<0.016	3.0000000000000001E-3	No	No	No	No	No	No
MSM	59	40-49	M	19103457	oropharynx	1	Neisseria meningitidis	0.38	<0.016	3.0000000000000001E-3	No	No	No	No	No	No
MSM	59	40-49	M	19103457	oropharynx	2	Neisseria subflava/flavescens/perflava	>256	0.5	0.75	No	No	No	No	No	No
MSM	59	40-49	M	19103457	oropharynx	3	Neisseria subflava/flavescens/perflava	1.5	4.7E-2	1.2E-2	No	No	No	No	No	No
MSM	59	40-49	M	19103457	oropharynx	4	Neisseria meningitidis	0.25	<0.016	3.0000000000000001E-3	No	No	No	No	No	No
MSM	60	40-49	M	19110394	oropharynx	1	Neisseria meningitidis	0.5	<0.016	3.0000000000000001E-3	No	No	No	No	No	No
MSM	60	40-49	M	19110394	oropharynx	2	Neisseria subflava/flavescens/perflava	4	1.6E-2	1.6E-2	No	No	No	No	No	No
MSM	60	40-49	M	19110394	oropharynx	4	Neisseria subflava/flavescens/perflava	3	2.3E-2	1.6E-2	No	No	No	No	No	No
MSM	61	60-69	M	19111422	oropharynx	1	Neisseria subflava/flavescens/perflava	1.5	3.2000000000000001E-2	0.125	No	No	No	No	No	Yes
MSM	61	60-69	M	19111422	oropharynx	4	Neisseria mucosa/macacae	1.5	3.2000000000000001E-2	1.6E-2	No	No	No	No	No	Yes
MSM	61	60-69	M	19111422	oropharynx	5	Neisseria subflava/flavescens/perflava	1	3.2000000000000001E-2	0.125	No	No	No	No	No	Yes
MSM	61	60-69	M	19111422	oropharynx	7	Neisseria mucosa/macacae	1	3.2000000000000001E-2	1.6E-2	No	No	No	No	No	Yes
MSM	62	30-39	M	19111441	oropharynx	1	Neisseria subflava/flavescens/perflava	3	2.3E-2	2.3E-2	No	No	No	No	No	Yes
MSM	63	30-39	M	19113049	oropharynx	3	Neisseria meningitidis	0.19	<0.016	4.0000000000000001E-3	No	No	No	No	No	No
MSM	63	30-39	M	19113049	oropharynx	6	Neisseria meningitidis	0.25	<0.016	3.0000000000000001E-3	No	No	No	No	No	No
MSM	64	50-59	M	19113052	oropharynx	1	Neisseria subflava/flavescens/perflava	1	2.3E-2	1.6E-2	No	No	No	No	No	No
MSM	64	50-59	M	19113052	oropharynx	3	Neisseria gonorrhoeae	0.125	<0.016	2	No	No	No	No	No	No
general population	1	40-49	F	Co000759	oropharynx	1	Neisseria subflava/flavescens/perflava	3	2.3E-2	6.0000000000000001E-3	No	No	No	No	No	No
general population	1	40-49	F	Co000759	oropharynx	2	Neisseria subflava/flavescens/perflava	4	4.7E-2	8.0000000000000002E-3	No	No	No	No	No	No
general population	2	50-59	M	Co000760	oropharynx	1	Neisseria subflava/flavescens/perflava	1.5	2.3E-2	1.2E-2	No	No	No	No	No	Yes
general population	2	50-59	M	Co000760	oropharynx	2	Neisseria subflava/flavescens/perflava	3	0.125	4.7E-2	No	No	No	No	No	Yes
general population	2	50-59	M	Co000760	oropharynx	3	Neisseria subflava/flavescens/perflava	3	2.3E-2	8.0000000000000002E-3	No	No	No	No	No	Yes
general population	2	50-59	M	Co000760	oropharynx	4	Neisseria subflava/flavescens/perflava	2	2.3E-2	1.6E-2	No	No	No	No	No	Yes
general population	3	40-49	F	Co000761	oropharynx	1	Neisseria lactamica	2	<0.016	0.19	No	No	No	No	No	Yes
general population	3	40-49	F	Co000761	oropharynx	2	Neisseria subflava/flavescens/perflava	2	2.3E-2	1.2E-2	No	No	No	No	No	Yes
general population	3	40-49	F	Co000761	oropharynx	3	Neisseria subflava/flavescens/perflava	4	3.2000000000000001E-2	0.75	No	No	No	No	No	Yes
general population	3	40-49	F	Co000761	oropharynx	5	Neisseria subflava/flavescens/perflava	6	1.6E-2	0.38	No	No	No	No	No	Yes
general population	3	40-49	F	Co000761	oropharynx	6	Neisseria subflava/flavescens/perflava	3	1.6E-2	8.0000000000000002E-3	No	No	No	No	No	Yes
general population	3	40-49	F	Co000761	oropharynx	7	Neisseria oralis	2	6.4000000000000001E-2	1.6E-2	No	No	No	No	No	Yes
general population	4	50-59	M	Co000762	oropharynx	3	Neisseria subflava/flavescens/perflava	6	9.4E-2	1.6E-2	No	No	No	No	No	Yes
general population	4	50-59	M	Co000762	oropharynx	4	Neisseria subflava/flavescens/perflava	4	9.4E-2	1.6E-2	No	No	No	No	No	Yes
general population	5	30-39	M	Co000763	oropharynx	1	Neisseria oralis	1	3.2000000000000001E-2	1.2E-2	No	No	No	No	No	No
general population	5	30-39	M	Co000763	oropharynx	2	Neisseria subflava/flavescens/perflava	2	3.2000000000000001E-2	8.0000000000000002E-3	No	No	No	No	No	No
general population	6	50-59	F	Co000764	oropharynx	1	Neisseria subflava/flavescens/perflava	8	3.2000000000000001E-2	3.2000000000000001E-2	No	No	No	No	No	No
general population	6	50-59	F	Co000764	oropharynx	2	Neisseria subflava/flavescens/perflava	8	2.3E-2	4.7E-2	No	No	No	No	No	No
general population	7	20-29	F	Co000765	oropharynx	1	Neisseria meningitidis	0.5	<0.016	4.0000000000000001E-3	No	No	No	No	No	No
general population	7	20-29	F	Co000765	oropharynx	2	Neisseria subflava/flavescens/perflava	3	4.7E-2	2.3E-2	No	No	No	No	No	No
general population	7	20-29	F	Co000765	oropharynx	3	Neisseria subflava/flavescens/perflava	3	3.2000000000000001E-2	1.6E-2	No	No	No	No	No	No
general population	7	20-29	F	Co000765	oropharynx	4	Neisseria subflava/flavescens/perflava	3	2.3E-2	1.2E-2	No	No	No	No	No	No
general population	8	20-29	F	Co000766	oropharynx	1	Neisseria subflava/flavescens/perflava	6	2.3E-2	4.7E-2	No	No	No	No	No	No
general population	8	20-29	F	Co000766	oropharynx	2	Neisseria oralis	1.5	2.3E-2	2.3E-2	No	No	No	No	No	No
general population	8	20-29	F	Co000766	oropharynx	3	Neisseria subflava/flavescens/perflava	1	3.2000000000000001E-2	8.0000000000000002E-3	No	No	No	No	No	No
general population	9	40-49	F	Co000767	oropharynx	1	Neisseria subflava/flavescens/perflava	1	2.3E-2	8.0000000000000002E-3	No	No	No	No	No	No
general population	9	40-49	F	Co000767	oropharynx	2	Neisseria subflava/flavescens/perflava	6	2.3E-2	1	No	No	No	No	No	No
general population	9	40-49	F	Co000767	oropharynx	3	Neisseria elongata	0.5	0.19	4.0000000000000001E-3	No	No	No	No	No	No
general population	9	40-49	F	Co000767	oropharynx	4	Neisseria subflava/flavescens/perflava	1.5	2.3E-2	1.6E-2	No	No	No	No	No	No
general population	9	40-49	F	Co000767	oropharynx	5	Neisseria subflava/flavescens/perflava	1.5	6.4000000000000001E-2	0.38	No	No	No	No	No	No
general population	9	40-49	F	Co000767	oropharynx	6	Neisseria subflava/flavescens/perflava	0.75	2.3E-2	6.0000000000000001E-3	No	No	No	No	No	No
general population	9	40-49	F	Co000767	oropharynx	7	Neisseria subflava/flavescens/perflava	1.5	4.7E-2	0.38	No	No	No	No	No	No
general population	10	40-49	F	Co000768	oropharynx	1	Neisseria subflava/flavescens/perflava	2	2.3E-2	6.0000000000000001E-3	No	No	No	No	No	Yes
general population	10	40-49	F	Co000768	oropharynx	2	Neisseria subflava/flavescens/perflava	3	2.3E-2	8.0000000000000002E-3	No	No	No	No	No	Yes
general population	11	50-59	M	Co000769	oropharynx	1	Neisseria subflava/flavescens/perflava	4	4.7E-2	0.5	No	No	No	No	No	No
general population	11	50-59	M	Co000769	oropharynx	2	Neisseria subflava/flavescens/perflava	2	2.3E-2	8.0000000000000002E-3	No	No	No	No	No	No
general population	11	50-59	M	Co000769	oropharynx	3	Neisseria cinerea	1	<0.016	6.0000000000000001E-3	No	No	No	No	No	No
general population	11	50-59	M	Co000769	oropharynx	4	Neisseria subflava/flavescens/perflava	4	6.4000000000000001E-2	0.5	No	No	No	No	No	No
general population	12	30-39	F	Co000770	oropharynx	1	Neisseria oralis	2	6.4000000000000001E-2	1.6E-2	No	No	No	No	No	No
general population	12	30-39	F	Co000770	oropharynx	2	Neisseria subflava/flavescens/perflava	2	3.2000000000000001E-2	0.25	No	No	No	No	No	No
general population	12	30-39	F	Co000770	oropharynx	4	Neisseria subflava/flavescens/perflava	4	3.2000000000000001E-2	0.5	No	No	No	No	No	No
general population	12	30-39	F	Co000770	oropharynx	5	Neisseria mucosa/macacae	3	4.7E-2	2.3E-2	No	No	No	No	No	No
general population	12	30-39	F	Co000770	oropharynx	6	Neisseria subflava/flavescens/perflava	3	3.2000000000000001E-2	4.7E-2	No	No	No	No	No	No
general population	13	30-39	F	Co000771	oropharynx	1	Neisseria lactamica	1	<0.016	6.4000000000000001E-2	No	No	No	No	No	Yes
general population	13	30-39	F	Co000771	oropharynx	2	Neisseria subflava/flavescens/perflava	6	6.4000000000000001E-2	1	No	No	No	No	No	Yes
general population	13	30-39	F	Co000771	oropharynx	3	Neisseria subflava/flavescens/perflava	6	1.6E-2	6.0000000000000001E-3	No	No	No	No	No	Yes
general population	13	30-39	F	Co000771	oropharynx	4	Neisseria mucosa/macacae	6	6.4000000000000001E-2	1.6E-2	No	No	No	No	No	Yes
general population	13	30-39	F	Co000771	oropharynx	5	Neisseria subflava/flavescens/perflava	3	6.4000000000000001E-2	1.6E-2	No	No	No	No	No	Yes
general population	14	50-59	F	Co000772	oropharynx	1	Neisseria subflava/flavescens/perflava	2	6.4000000000000001E-2	2.3E-2	No	No	No	No	No	No
general population	14	50-59	F	Co000772	oropharynx	2	Neisseria subflava/flavescens/perflava	3	6.4000000000000001E-2	1.6E-2	No	No	No	No	No	No
general population	14	50-59	F	Co000772	oropharynx	3	Neisseria mucosa/macacae	4	3.2000000000000001E-2	6.0000000000000001E-3	No	No	No	No	No	No
general population	14	50-59	F	Co000772	oropharynx	4	Neisseria subflava/flavescens/perflava	4	2.3E-2	1.6E-2	No	No	No	No	No	No
general population	14	50-59	F	Co000772	oropharynx	5	Neisseria subflava/flavescens/perflava	3	2.3E-2	1.2E-2	No	No	No	No	No	No
general population	14	50-59	F	Co000772	oropharynx	6	Neisseria subflava/flavescens/perflava	4	1.6E-2	8.0000000000000002E-3	No	No	No	No	No	No
general population	15	50-59	M	Co000773	oropharynx	1	Neisseria subflava/flavescens/perflava	2	6.4000000000000001E-2	0.38	No	No	No	No	No	No
general population	15	50-59	M	Co000773	oropharynx	2	Neisseria subflava/flavescens/perflava	3	6.4000000000000001E-2	0.38	No	No	No	No	No	No
general population	15	50-59	M	Co000773	oropharynx	3	Neisseria mucosa/macacae	2	3.2000000000000001E-2	6.0000000000000001E-3	No	No	No	No	No	No
general population	16	40-49	M	Co000774	oropharynx	1	Neisseria oralis	3	3.2000000000000001E-2	2.3E-2	No	No	No	No	No	No
general population	16	40-49	M	Co000774	oropharynx	2	Neisseria subflava/flavescens/perflava	3	1.6E-2	4.7E-2	No	No	No	No	No	No
general population	17	30-39	M	Co000775	oropharynx	1	Neisseria subflava/flavescens/perflava	2	3.2000000000000001E-2	1	No	No	No	No	No	Yes
general population	17	30-39	M	Co000775	oropharynx	2	Neisseria subflava/flavescens/perflava	4	4.7E-2	1.6E-2	No	No	No	No	No	Yes
general population	17	30-39	M	Co000775	oropharynx	3	Neisseria subflava/flavescens/perflava	9.4E-2	9.4E-2	0.25	No	No	No	No	No	Yes
general population	18	50-59	F	Co000776	oropharynx	1	Neisseria oralis	4	4.7E-2	1.6E-2	No	No	No	No	No	No
general population	18	50-59	F	Co000776	oropharynx	1.1	Neisseria oralis	3	4.7E-2	1.2E-2	No	No	No	No	No	No
general population	18	50-59	F	Co000776	oropharynx	2	Neisseria subflava/flavescens/perflava	32	0.125	4.7E-2	No	No	No	No	No	No
general population	18	50-59	F	Co000776	oropharynx	3	Neisseria subflava/flavescens/perflava	24	0.125	4.7E-2	No	No	No	No	No	No
general population	18	50-59	F	Co000776	oropharynx	4	Neisseria cinerea	24	<0.016	3.2000000000000001E-2	No	No	No	No	No	No
general population	18	50-59	F	Co000776	oropharynx	5	Neisseria cinerea	32	<0.016	3.2000000000000001E-2	No	No	No	No	No	No
general population	19	30-39	F	Co000777	oropharynx	1	Neisseria subflava/flavescens/perflava	2	6.4000000000000001E-2	1	No	No	No	No	No	No
general population	19	30-39	F	Co000777	oropharynx	2	Neisseria subflava/flavescens/perflava	0.25	4.7E-2	0.5	No	No	No	No	No	No
general population	19	30-39	F	Co000777	oropharynx	4	Neisseria subflava/flavescens/perflava	>256	4.7E-2	2	No	No	No	No	No	No
general population	20	50-59	F	Co000778	oropharynx	1	Neisseria subflava/flavescens/perflava	3	9.4E-2	1.2E-2	No	No	No	No	No	Yes
general population	20	50-59	F	Co000778	oropharynx	2	Neisseria subflava/flavescens/perflava	2	4.7E-2	>32	No	No	No	No	No	Yes
general population	20	50-59	F	Co000778	oropharynx	3	Neisseria subflava/flavescens/perflava	4	9.4E-2	1.2E-2	No	No	No	No	No	Yes
general population	21	60-69	M	Co000779	oropharynx	1	Neisseria mucosa/macacae	2	0.125	3.2000000000000001E-2	No	No	No	No	No	Yes
general population	21	60-69	M	Co000779	oropharynx	2	Neisseria oralis	4	9.4E-2	1.2E-2	No	No	No	No	No	Yes
general population	22	40-49	F	Co000780	oropharynx	1	Neisseria elongata	0.75	4.7E-2	4.0000000000000001E-3	No	No	No	No	No	Yes
general population	22	40-49	F	Co000780	oropharynx	4	Neisseria subflava/flavescens/perflava	2	0.125	0.75	No	No	No	No	No	Yes
general population	22	40-49	F	Co000780	oropharynx	5	Neisseria bacilliformis	2	1.5	0.125	No	No	No	No	No	Yes
general population	23	20-29	F	Co000781	oropharynx	1	Neisseria subflava/flavescens/perflava	1.5	9.4E-2	0.5	No	No	No	No	No	Yes
general population	23	20-29	F	Co000781	oropharynx	3	Neisseria subflava/flavescens/perflava	4	6.4000000000000001E-2	2	No	No	No	No	No	Yes
general population	23	20-29	F	Co000781	oropharynx	4	Neisseria subflava/flavescens/perflava	3	9.4E-2	0.75	No	No	No	No	No	Yes
general population	24	40-49	F	Co000782	oropharynx	1	Neisseria cinerea	2	<0.016	1.2E-2	No	No	No	No	No	Yes
general population	24	40-49	F	Co000782	oropharynx	2	Neisseria subflava/flavescens/perflava	8	4.7E-2	1.6E-2	No	No	No	No	No	Yes
general population	24	40-49	F	Co000782	oropharynx	3	Neisseria subflava/flavescens/perflava	8	0.25	1.2E-2	No	No	No	No	No	Yes
general population	24	40-49	F	Co000782	oropharynx	4	Neisseria subflava/flavescens/perflava	8	4.7E-2	2.3E-2	No	No	No	No	No	Yes
general population	25	40-49	F	Co000783	oropharynx	1	Neisseria subflava/flavescens/perflava	4	0.125	6.4000000000000001E-2	No	No	No	No	No	Yes
general population	25	40-49	F	Co000783	oropharynx	2	Neisseria subflava/flavescens/perflava	1.5	3.2000000000000001E-2	9.4E-2	No	No	No	No	No	Yes
general population	25	40-49	F	Co000783	oropharynx	3	Neisseria mucosa/macacae	6	3.2000000000000001E-2	1.2E-2	No	No	No	No	No	Yes
general population	25	40-49	F	Co000783	oropharynx	4	Neisseria elongata	0.38	2.3E-2	2.3E-2	No	No	No	No	No	Yes
general population	25	40-49	F	Co000783	oropharynx	5	Neisseria subflava/flavescens/perflava	2	3.2000000000000001E-2	1.2E-2	No	No	No	No	No	Yes
general population	25	40-49	F	Co000783	oropharynx	6	Neisseria mucosa/macacae	32	3.2000000000000001E-2	2.3E-2	No	No	No	No	No	Yes
general population	26	30-39	F	Co000784	oropharynx	1	Neisseria subflava/flavescens/perflava	1.5	2.3E-2	2.3E-2	No	No	No	No	No	Yes
general population	26	30-39	F	Co000784	oropharynx	2	Neisseria subflava/flavescens/perflava	4	4.7E-2	0.75	No	No	No	No	No	Yes
general population	26	30-39	F	Co000784	oropharynx	5	Neisseria subflava/flavescens/perflava	4	3.2000000000000001E-2	2.3E-2	No	No	No	No	No	Yes
general population	27	40-49	F	Co000785	oropharynx	1	Neisseria subflava/flavescens/perflava	1	4.7E-2	1.6E-2	No	No	No	No	No	No
general population	27	40-49	F	Co000785	oropharynx	2	Neisseria subflava/flavescens/perflava	1.5	4.7E-2	0.25	No	No	No	No	No	No
general population	27	40-49	F	Co000785	oropharynx	3	Neisseria subflava/flavescens/perflava	2	6.4000000000000001E-2	0.125	No	No	No	No	No	No
general population	27	40-49	F	Co000785	oropharynx	4	Neisseria subflava/flavescens/perflava	1	6.4000000000000001E-2	1.2E-2	No	No	No	No	No	No
general population	28	30-39	F	Co000786	oropharynx	1	Neisseria subflava/flavescens/perflava	2	3.2000000000000001E-2	4.7E-2	No	No	No	No	No	No
general population	28	30-39	F	Co000786	oropharynx	2	Neisseria subflava/flavescens/perflava	4	6.4000000000000001E-2	1.6E-2	No	No	No	No	No	No
general population	29	20-29	M	Co000787	oropharynx	1	Neisseria subflava/flavescens/perflava	2	3.2000000000000001E-2	>32	No	No	No	No	No	No
general population	29	20-29	M	Co000787	oropharynx	2	Neisseria subflava/flavescens/perflava	6	2.3E-2	2.3E-2	No	No	No	No	No	No
general population	29	20-29	M	Co000787	oropharynx	3	Neisseria mucosa/macacae	4	9.4E-2	6.4000000000000001E-2	No	No	No	No	No	No
general population	29	20-29	M	Co000787	oropharynx	4	Neisseria subflava/flavescens/perflava	6	1.6E-2	2.3E-2	No	No	No	No	No	No
general population	30	20-29	F	Co000788	oropharynx	1	Neisseria mucosa/macacae	2	3.2000000000000001E-2	1.2E-2	No	No	No	No	No	Yes
general population	30	20-29	F	Co000788	oropharynx	2	Neisseria subflava/flavescens/perflava	3	4.7E-2	0.25	No	No	No	No	No	Yes
general population	30	20-29	F	Co000788	oropharynx	3	Neisseria subflava/flavescens/perflava	3	4.7E-2	1.6E-2	No	No	No	No	No	Yes
general population	30	20-29	F	Co000788	oropharynx	4	Neisseria mucosa/macacae	4	3.2000000000000001E-2	1.2E-2	No	No	No	No	No	Yes
general population	30	20-29	F	Co000788	oropharynx	5	Neisseria subflava/flavescens/perflava	3	1.6E-2	0.19	No	No	No	No	No	Yes
general population	31	30-39	F	Co000789	oropharynx	1	Neisseria subflava/flavescens/perflava	6	3.2000000000000001E-2	1.6E-2	No	No	No	No	No	Yes
general population	32	30-39	M	Co000790	oropharynx	1	Neisseria meningitidis	2	<0.016	0.125	No	No	No	No	No	No
general population	32	30-39	M	Co000790	oropharynx	2	Neisseria subflava/flavescens/perflava	1	3.2000000000000001E-2	6.0000000000000001E-3	No	No	No	No	No	No
general population	32	30-39	M	Co000790	oropharynx	3	Neisseria meningitidis	1	<0.016	0.125	No	No	No	No	No	No
general population	32	30-39	M	Co000790	oropharynx	4	Neisseria subflava/flavescens/perflava	1.5	4.7E-2	6.0000000000000001E-3	No	No	No	No	No	No
general population	32	30-39	M	Co000790	oropharynx	5	Neisseria oralis	2	6.4000000000000001E-2	6.0000000000000001E-3	No	No	No	No	No	No
